# Supplementary material for: Calcium and Boron Fertilization Improves Soybean Photosynthetic Efficiency and Grain Yield
Source: Plants (Basel). 2022 Nov 1;11(21):2937. doi: 10.3390/plants11212937 (PMC9657382; doi:10.3390/plants11212937)
Supplement: Supplementary file 1 [file plants-11-02937-s001.zip]

Archive with 1 entries (1 files):
- plants-1947973-supplementary.pdf
